# Supplementary material for: Genetic Introgression and Species Boundary of Two Geographically Overlapping Pine Species Revealed by Molecular Markers
Source: PLoS One. 2014 Jun 30;9(6):e101106. doi: 10.1371/journal.pone.0101106 (PMC4076219; doi:10.1371/journal.pone.0101106)
Supplement: Supporting Information S1 — The elevation and breast diameter of samples collected from Huangshan Mountain in this study. (XLS) [file pone.0101106.s001.xls]

## Sheet: Sheet1
Interval No.	Collected No.	Elevation (M)	Breast Diameter（cm）
1	1	450	10
1	2	450	12
1	3	450	13
1	4	460	11
1	5	470	13
1	6	475	12
1	7	475	18
1	8	475	14
1	9	475	15
1	10	475	15
1	11	475	17
1	12	475	21
1	13	476	15
1	14	478	21
1	15	478	16
1	16	478	14
1	17	480	17
1	18	485	14
1	19	492	16
1	20	493	15
1	21	494	12
1	22	495	30
1	23	496	19
1	24	496	7
1	25	498	13
1	26	498	32
1	27	498	26
1	28	500	12
1	29	500	9
1	30	520	16
1	31	530	5
1	32	535	34
1	33	536	4
1	34	537	2
1	35	542	27
2	36	600	19
2	37	610	16
2	38	610	52
2	39	630	36
2	40	640	20
2	41	640	38
2	42	650	32
2	43	665	16
2	44	665	3
2	45	660	23
2	46	660	18
2	47	668	13
2	48	668	14
2	49	670	1.5
2	50	670	3
2	51	670	4
2	52	670	12
2	53	675	23
2	54	675	4
2	55	675	24
2	56	700	22
2	57	700	18
2	58	700	8
2	59	710	17
2	60	710	27
2	61	715	36
2	62	715	13
2	63	710	3
2	64	720	14
2	65	720	17
2	66	730	15
2	67	730	19
2	68	740	12
3	69	805	14
3	70	815	8
3	71	825	12
3	72	825	23
3	73	845	9
3	74	850	12
3	75	850	13
3	76	855	12
3	77	855	7
3	78	855	6
3	79	870	13
3	80	875	53
3	81	875	27
3	82	875	7
3	83	890	7
3	84	890	44
3	85	890	9
3	86	890	35
3	87	890	12
3	88	895	13
3	89	895	31
3	90	890	3
3	91	895	7
3	92	895	2
3	93	890	11
3	94	890	12
3	95	890	17
3	96	890	11
4	97	910	38
4	98	920	10
4	99	925	8
4	100	930	15
4	101	930	10
4	102	935	47
4	103	935	52
4	104	937	25
4	105	938	20
4	106	939	15
4	107	948	37
4	108	950	8
4	109	958	27
4	110	960	30
4	111	965	34
4	112	970	10
4	113	970	35
4	114	970	41
4	115	975	42
4	116	980	12
4	117	995	28
4	118	1000	43
4	119	1010	10
4	120	1010	36
4	121	1010	18
4	122	1010	23
4	123	1030	61
4	124	1040	35
4	125	1040	17
5	126	1060	19
5	127	1060	23
5	128	1060	10
5	129	1070	17
5	130	1080	10
5	131	1080	13
5	132	1090	14
5	133	1100	13
5	134	1100	18
5	135	1110	7
5	136	1130	27
5	137	1130	19
5	138	1140	20
5	139	1150	26
5	140	1150	21
5	141	1150	23
5	142	1160	12
5	143	1160	4
6	144	1210	11
6	145	1220	11
6	146	1230	27
6	147	1240	17
6	148	1240	22
6	149	1250	35
6	150	1250	23
6	151	1250	13
6	152	1250	18
6	153	1250	16
6	154	1250	23
6	155	1250	11
6	156	1250	27
6	157	1250	22
6	158	1250	16
6	159	1250	19
6	160	1250	21
6	161	1250	16
6	162	1250	14
6	163	1260	9
6	164	1260	17
6	165	1260	13
6	166	1270	25
6	167	1270	18
6	168	1270	16
6	169	1270	17
6	170	1280	17
6	171	1280	17
6	172	1320	20
6	173	1320	11
6	174	1340	8
6	175	1340	16
6	176	1350	52
7	177	1450	7
7	178	1450	11
7	179	1455	23
7	180	1455	26
7	181	1460	22
7	182	1470	27
7	183	1470	18
7	184	1480	33
7	185	1490	29
7	186	1500	14
7	187	1500	18
7	188	1500	22
7	189	1500	19
7	190	1520	8
7	191	1520	31
7	192	1520	36
7	193	1530	17
7	194	1530	14
7	195	1530	28
7	196	1530	19
7	197	1530	22
7	198	1530	22
7	199	1530	50
7	200	1540	16
7	201	1560	21
7	202	1560	23
7	203	1560	3
7	204	1560	24
8	205	1640	27
8	206	1640	27
8	207	1640	25
8	208	1640	27
8	209	1640	21
8	210	1640	19
8	211	1650	39
8	212	1660	24
8	213	1660	26
8	214	1660	18
8	215	1680	21
8	216	1710	19
8	217	1710	31
8	218	1720	14
8	219	1720	28
8	220	1730	27
8	221	1730	17
8	222	1730	12
8	223	1730	22
8	224	1730	19
8	225	1730	21
8	226	1730	18
8	227	1740	17
8	228	1740	25
8	229	1740	18
8	230	1740	22
8	231	1740	27
8	232	1740	15
8	233	1740	24
8	234	1740	17
8	235	1740	23
8	236	1740	28
9	237	1750	24
9	238	1750	23
9	239	1760	21
9	240	1770	16
9	241	1770	16
9	242	1770	27
9	243	1770	17
9	244	1770	23
9	245	1770	26
9	246	1770	18
9	247	1770	15
9	248	1770	8
9	249	1780	18
9	250	1790	18
9	251	1790	14
9	252	1790	27
9	253	1790	23
9	254	1790	13
9	255	1790	18
9	256	1790	47
9	257	1800	13
9	258	1800	18
9	259	1800	17
9	260	1810	19
9	261	1810	15
9	262	1810	12
9	263	1810	26
9	264	1810	23
9	265	1810	18
9	266	1810	15
9	267	1820	45
9	268	1820	19
9	269	1820	22
9	270	1820	16
